# Supplementary material for: Comparison of Chloroplast Genomes among Species of Unisexual and Bisexual Clades of the Monocot Family Araceae
Source: Plants (Basel). 2020 Jun 11;9(6):737. doi: 10.3390/plants9060737 (PMC7355861; doi:10.3390/plants9060737)
Supplement: Supplementary file 1 [file plants-09-00737-s001.zip]

Archive with 8 entries (8 files):
- Figure S1.jpg
- Table S1.docx
- Table S2.docx
- Table S3.xlsx
- Table S4.xlsx
- Table S5.xlsx
- Table S6.xlsx
- Table S7.xlsx
