# Supplementary material for: Comparison of Chloroplast Genomes among Species of Unisexual and Bisexual Clades of the Monocot Family Araceae
Source: Plants (Basel). 2020 Jun 11;9(6):737. doi: 10.3390/plants9060737 (PMC7355861; doi:10.3390/plants9060737)
Supplement: Supplementary file 1 [file plants-09-00737-s001.zip › Table S6.xlsx]

## Sheet: Oligonuclotide repeats analyses
Table S6. Oligonucleotide repeats in chloroplast genomes of newly assembled species
Orontium aquaticum
S.No	size 1	types	size 2	regions	position 1	position 2
1	15	F	15	LSC	162	176
2	15	R	15	LSC/SSC	211	121980
3	14	R	14	LSC	742	742
4	14	R	14	LSC/IR	1446	97102
5	14	F	14	LSC	1534	7500
6	14	R	14	LSC	1616	6011
7	16	F	16	LSC/SSC	1852	129881
8	15	F	15	LSC	1853	66175
9	14	R	14	LSC	1855	33097
10	14	F	14	LSC	1857	19553
11	14	F	14	LSC	2185	39495
12	14	F	14	LSC	2365	44589
13	14	F	14	LSC/IR	3180	91279
14	14	F	14	LSC	3459	49630
15	15	F	15	LSC	3467	47022
16	14	F	14	LSC	3876	15287
17	14	F	14	LSC	4048	45499
18	17	R	17	LSC	4235	54472
19	14	R	14	LSC	4238	57822
20	16	F	16	LSC	4239	31292
21	14	R	14	LSC	4241	28655
22	16	F	16	LSC/IR	4275	114296
23	16	R	16	LSC	4284	4284
25	14	F	14	LSC/IR	4285	116967
26	14	R	14	LSC/IR	4285	116967
24	16	R	16	LSC	4285	34437
27	15	F	15	LSC	4294	81207
28	14	F	14	LSC	4502	60226
29	14	F	14	LSC	4514	29783
30	15	F	15	LSC	4534	57507
31	16	R	16	LSC/IR	4696	115640
32	15	F	15	LSC	4697	54468
33	14	F	14	LSC	4701	29784
34	15	F	15	LSC/IR	4751	115638
35	14	F	14	LSC	4772	33187
36	14	R	14	LSC	4785	53709
37	14	R	14	LSC	4842	8320
38	14	F	14	LSC	4842	73365
39	14	F	14	LSC	4846	6109
40	14	F	14	LSC/IR	5024	112606
41	14	R	14	LSC	5025	5025
42	14	R	14	LSC	5086	48984
44	15	R	15	LSC	5086	61943
43	16	F	16	LSC	5086	48985
45	15	F	15	LSC	5159	8026
46	15	F	15	LSC	5211	86226
47	15	R	15	LSC	5231	5231
50	15	R	15	LSC/IR	5261	97416
51	17	F	17	LSC/IR	5261	97430
48	19	R	19	LSC	5261	5450
49	23	F	23	LSC	5261	7489
52	24	F	24	LSC/SSC	5261	121690
53	24	R	24	LSC/SSC	5261	121691
58	14	R	14	LSC	5262	59752
56	17	F	17	LSC	5262	5451
61	18	F	18	LSC	5262	72556
60	19	R	19	LSC	5262	60151
59	20	F	20	LSC	5262	60151
55	21	F	21	LSC	5262	5264
57	21	R	21	LSC	5262	7490
54	23	R	23	LSC	5262	5262
62	22	R	22	LSC	5263	72552
63	14	F	14	LSC	5269	59752
64	14	F	14	LSC	5305	5466
65	15	R	15	LSC	5316	15430
66	14	R	14	LSC	5319	8608
67	23	R	23	LSC	5339	5339
68	14	F	14	LSC	5342	85393
69	14	R	14	LSC	5343	8317
70	14	F	14	LSC	5344	8317
71	14	R	14	LSC	5345	85393
72	16	F	16	LSC	5349	31186
73	17	R	17	LSC	5358	84748
74	17	F	17	LSC	5363	9173
75	14	R	14	LSC	5377	50263
76	17	R	17	LSC	5378	50505
77	19	F	19	LSC	5391	34798
78	17	F	17	LSC	5416	51378
79	14	R	14	LSC	5418	5418
80	14	R	14	LSC	5418	51380
81	15	R	15	LSC	5418	57575
82	20	F	20	LSC	5418	57576
83	14	R	14	LSC	5419	51388
84	17	F	17	LSC/SSC	5432	124430
85	19	R	19	LSC	5449	60153
86	19	R	19	LSC	5449	72556
96	15	F	15	LSC/IR	5450	97432
88	16	F	16	LSC	5450	5452
95	16	R	16	LSC/IR	5450	97431
87	17	R	17	LSC	5450	5450
90	18	F	18	LSC	5450	7491
91	18	F	18	LSC	5450	60152
92	18	F	18	LSC	5450	72547
93	18	R	18	LSC	5450	72548
94	18	F	18	LSC	5450	72555
98	18	F	18	LSC/SSC	5450	121692
89	19	R	19	LSC	5450	7489
97	20	R	20	LSC/SSC	5450	121689
99	22	F	22	LSC/SSC	5450	121696
100	14	F	14	LSC	5452	59752
101	15	F	15	LSC	5453	60151
102	24	F	24	LSC	5490	5546
103	14	R	14	LSC	5589	5589
104	17	R	17	LSC	5590	49363
105	18	F	18	LSC	5623	49367
106	14	F	14	LSC	5638	49273
107	15	R	15	LSC	5710	55272
108	14	F	14	LSC	5711	68104
109	14	F	14	LSC/IR	5952	113715
110	14	R	14	LSC	6015	73356
111	17	F	17	LSC	6533	63742
112	14	F	14	LSC	6646	9306
113	15	F	15	LSC	6740	27916
114	14	F	14	LSC	7014	20365
115	14	F	14	LSC	7095	87226
116	15	F	15	LSC	7099	44652
117	16	F	16	LSC	7150	29081
118	15	R	15	LSC/IR	7489	97416
119	17	F	17	LSC/IR	7489	97430
120	23	F	23	LSC/SSC	7489	121690
121	23	R	23	LSC/SSC	7489	121692
124	14	R	14	LSC	7490	59752
126	19	R	19	LSC	7490	60151
123	20	F	20	LSC	7490	7492
125	20	F	20	LSC	7490	60151
129	20	F	20	LSC	7490	72554
122	21	R	21	LSC	7490	7490
127	22	R	22	LSC	7490	72545
128	22	F	22	LSC	7490	72546
130	21	R	21	LSC	7491	72553
131	14	F	14	LSC	7495	59752
132	14	F	14	LSC	7809	13318
133	14	F	14	LSC	8014	57819
134	14	F	14	LSC/IR	8015	117313
135	14	R	14	LSC	8213	23955
136	14	R	14	LSC	8215	28654
137	14	R	14	LSC	8216	17525
138	16	R	16	LSC	8217	54465
139	16	F	16	LSC	8224	9232
140	14	F	14	LSC	8246	23949
141	14	R	14	LSC/SSC	8316	128056
142	17	R	17	LSC	8319	73363
143	14	R	14	LSC	8320	47225
144	14	R	14	LSC	8321	68913
145	14	F	14	LSC/SSC	8321	121489
146	14	R	14	LSC/SSC	8321	121492
147	15	R	15	LSC	8324	19547
148	14	R	14	LSC	8377	8377
149	15	F	15	LSC/SSC	8403	122297
150	14	F	14	LSC	8409	50643
151	15	R	15	LSC	8409	77690
152	15	R	15	LSC	8552	50283
153	16	R	16	LSC	8609	8609
154	25	F	25	LSC	8697	37756
155	14	R	14	LSC	9174	87274
156	15	F	15	LSC	9252	10939
157	15	R	15	LSC	9253	9253
158	14	R	14	LSC	9254	10940
159	14	R	14	LSC	9310	73272
160	16	F	16	LSC	9317	9416
161	14	F	14	LSC	9362	47584
162	15	F	15	LSC	9376	13172
163	14	F	14	LSC	9382	28406
164	15	R	15	LSC	9399	9399
165	14	R	14	LSC	9404	9404
166	15	F	15	LSC	9416	72568
167	17	R	17	LSC	9426	9426
168	14	R	14	LSC	9510	9510
169	14	R	14	LSC/IR	9748	95711
170	14	F	14	LSC/SSC	9992	132384
171	14	F	14	LSC/SSC	10107	130506
172	15	R	15	LSC	10178	10178
173	14	F	14	LSC	10746	82666
174	14	R	14	LSC	10929	34858
175	15	F	15	LSC	10931	48044
176	14	F	14	LSC	11266	61914
177	15	F	15	LSC/IR	12372	116269
179	14	R	14	LSC	13407	77869
178	15	R	15	LSC	13407	13407
180	15	F	15	LSC	13408	77869
181	14	R	14	LSC/SSC	13514	132332
182	14	F	14	LSC	13517	14478
183	14	F	14	LSC	13821	80821
184	15	F	15	LSC/IR	13821	115387
185	15	F	15	LSC	13823	23953
186	14	F	14	LSC/SSC	13829	124934
187	14	F	14	LSC	14052	69002
188	15	F	15	LSC/SSC	14097	130236
189	14	F	14	LSC/IR	14264	115220
190	14	R	14	LSC/IR	14264	115222
191	14	F	14	LSC	14884	69834
192	14	F	14	LSC	14926	81938
193	14	F	14	LSC/IR	14926	112054
194	14	R	14	LSC	15114	51232
195	14	R	14	LSC	15134	73143
196	18	F	18	LSC	15341	51391
197	14	R	14	LSC	15406	30685
198	14	R	14	LSC	15406	32252
199	16	F	16	LSC	15406	48055
200	16	R	16	LSC	15406	48056
201	15	R	15	LSC	15407	15407
202	14	F	14	LSC	15476	28629
203	17	R	17	LSC	15557	15557
204	14	R	14	LSC/SSC	16028	124218
205	14	F	14	LSC	16370	77974
206	14	R	14	LSC	16374	46705
207	15	F	15	LSC	16374	46708
208	14	R	14	LSC	16456	30454
209	14	R	14	LSC/IR	16486	97436
210	15	F	15	LSC	16490	86806
211	14	R	14	LSC	16507	49328
212	16	F	16	LSC	16507	49502
213	14	F	14	LSC	16509	49483
214	15	F	15	LSC	16516	86806
215	14	F	14	LSC/IR	17143	118467
216	14	F	14	LSC/SSC	17336	120444
217	14	R	14	LSC	17350	30689
218	14	F	14	LSC	17350	30693
219	14	F	14	LSC	17350	48051
220	14	F	14	LSC	17350	55119
221	14	R	14	LSC	17350	68910
222	14	F	14	LSC	17351	49202
223	19	F	19	LSC	17353	80815
224	14	R	14	LSC/SSC	17356	132571
225	14	F	14	LSC/IR	17358	115386
226	15	R	15	LSC/IR	17360	103330
227	14	R	14	LSC	17526	61833
228	15	F	15	LSC	17527	74156
229	15	R	15	LSC	17528	77692
230	15	F	15	LSC	17528	77694
231	14	F	14	LSC	17529	50642
232	14	R	14	LSC	17530	29779
233	16	R	16	LSC	17674	85362
234	16	F	16	LSC	18731	23705
235	14	F	14	LSC/SSC	19150	122825
236	14	F	14	LSC	19157	54519
237	16	F	16	LSC	19373	65185
238	14	R	14	LSC/SSC	19415	123919
239	15	R	15	LSC	19549	74366
240	14	R	14	LSC	19550	49200
241	15	R	15	LSC	19551	55115
242	14	R	14	LSC/SSC	19751	121276
243	14	R	14	LSC/IR	19956	110574
244	14	R	14	LSC	20046	25171
245	14	F	14	LSC/SSC	20081	122469
246	14	F	14	LSC/SSC	20394	128634
247	14	F	14	LSC	20474	86341
248	14	R	14	LSC	20603	44424
249	14	F	14	LSC	21155	73148
250	15	R	15	LSC	21487	61058
251	15	F	15	LSC/IR	21892	103586
252	15	R	15	LSC/IR	22141	117169
253	14	F	14	LSC/IR	22164	93332
254	15	R	15	LSC	23943	23943
255	14	F	14	LSC/SSC	23952	130015
256	16	R	16	LSC/IR	24025	106391
257	14	R	14	LSC	24293	41114
258	14	F	14	LSC	24588	31047
259	14	F	14	LSC	25462	67125
260	15	R	15	LSC	26959	47230
261	14	F	14	LSC/IR	27257	114723
262	18	F	18	LSC/SSC	28333	127284
263	14	F	14	LSC	28651	31418
264	14	R	14	LSC	28653	61834
265	14	F	14	LSC/SSC	28653	132400
266	14	R	14	LSC	28655	31294
267	14	F	14	LSC	28657	47182
268	16	F	16	LSC	28732	68770
269	14	F	14	LSC	29042	38969
270	16	F	16	LSC	29050	46694
271	14	R	14	LSC	29051	33190
272	14	R	14	LSC	29400	74553
273	14	R	14	LSC/SSC	29779	132404
274	16	R	16	LSC	30230	62146
275	17	F	17	LSC/SSC	30473	119023
276	15	R	15	LSC	30602	44650
277	14	F	14	LSC	30605	54518
278	15	F	15	LSC	30608	76885
279	15	R	15	LSC/IR	30682	102124
280	16	F	16	LSC	30685	32252
282	16	F	16	LSC	30685	48058
281	20	R	20	LSC	30685	48049
283	14	F	14	LSC/SSC	30686	122656
284	15	F	15	LSC	30687	49198
286	15	F	15	LSC	30687	73360
285	16	F	16	LSC	30687	68908
287	20	R	20	LSC	30688	30688
288	14	F	14	LSC	30689	55117
289	17	F	17	LSC	30691	48049
290	14	R	14	LSC	30693	55117
291	15	R	15	LSC	30693	68909
292	16	R	16	LSC	30694	74363
293	14	F	14	LSC	30696	68105
294	16	F	16	LSC/SSC	30696	129886
295	14	R	14	LSC	31067	31067
296	18	R	18	LSC	31093	84725
297	14	F	14	LSC	31188	84737
298	14	F	14	LSC	31249	77609
299	14	F	14	LSC	31297	80826
300	15	R	15	LSC	31343	31343
301	14	F	14	LSC	31545	74915
302	14	R	14	LSC/SSC	31548	123832
303	15	F	15	LSC	31904	45514
304	16	R	16	LSC	32252	48053
305	17	F	17	LSC	32252	48058
306	14	F	14	LSC/SSC	32253	122656
307	14	F	14	LSC	32254	49198
308	14	R	14	LSC	32254	55121
309	14	F	14	LSC	32254	73360
310	16	R	16	LSC	32255	32255
311	14	F	14	LSC/IR	32261	116810
312	16	F	16	LSC	32332	34979
313	14	R	14	LSC/IR	32667	117410
314	14	R	14	LSC	32872	66149
315	14	R	14	LSC/SSC	32962	127731
316	14	F	14	LSC	33155	62767
317	14	F	14	LSC	33177	70575
318	14	R	14	LSC/IR	33193	92493
319	14	F	14	LSC	33570	53616
320	15	R	15	LSC/SSC	33581	121591
321	17	R	17	LSC	33607	49467
322	19	R	19	LSC	33749	72562
323	16	F	16	LSC	33754	72513
324	15	F	15	LSC	33758	49268
325	14	F	14	LSC	33765	53677
326	19	R	19	LSC	33930	33930
327	14	R	14	LSC	34202	34202
328	15	R	15	LSC	34395	44689
329	19	R	19	LSC	34438	34438
330	14	R	14	LSC	34439	34439
331	14	F	14	LSC	34439	34442
332	15	R	15	LSC/IR	34439	116966
333	15	F	15	LSC/IR	34439	116967
334	15	F	15	LSC/IR	34441	116966
335	14	R	14	LSC	34442	34442
336	14	F	14	LSC/SSC	35225	123292
337	15	F	15	LSC	36275	82212
338	14	F	14	LSC	37491	52076
339	14	F	14	LSC/IR	37497	87750
340	14	F	14	LSC	37853	50472
341	14	F	14	LSC	38333	64759
342	17	F	17	LSC/SSC	38556	126617
343	14	F	14	LSC	38597	66177
344	14	F	14	LSC/SSC	38597	129884
345	21	F	21	LSC	39050	69263
346	14	F	14	LSC	39488	49195
347	14	F	14	LSC/IR	39513	90217
348	16	R	16	LSC/IR	39699	118410
349	15	R	15	LSC/IR	39704	103003
350	14	F	14	LSC	40941	66883
351	14	F	14	LSC	41016	51316
352	17	F	17	LSC	41046	43270
353	17	F	17	LSC	41079	43303
354	15	F	15	LSC/SSC	43468	123014
355	14	F	14	LSC	44778	57950
356	14	F	14	LSC/IR	45047	101771
357	15	R	15	LSC/IR	45170	103697
358	14	F	14	LSC/IR	45237	102518
359	15	R	15	LSC/SSC	45253	131434
360	15	F	15	LSC/SSC	45982	120652
361	14	R	14	LSC/IR	46065	111540
362	15	R	15	LSC	46634	73357
363	14	R	14	LSC/IR	46690	111204
364	14	F	14	LSC/IR	46693	117256
365	16	F	16	LSC	46710	74021
366	15	F	15	LSC/SSC	46959	132398
367	14	R	14	LSC	46960	61835
368	14	F	14	LSC/IR	47061	113727
369	14	R	14	LSC/SSC	47172	130019
371	15	F	15	LSC/IR	47174	111202
370	19	R	19	LSC	47174	47174
373	14	R	14	LSC/IR	47175	111203
372	16	F	16	LSC	47175	47176
374	14	R	14	LSC	47178	47178
375	14	R	14	LSC	47224	54516
376	14	F	14	LSC	47225	73365
377	14	R	14	LSC/IR	47519	90814
378	14	R	14	LSC	47534	50637
379	14	F	14	LSC	47582	79335
380	14	F	14	LSC/SSC	47619	127725
381	15	F	15	LSC/IR	47778	111464
382	14	R	14	LSC	48047	68912
383	14	R	14	LSC	48049	48049
384	14	R	14	LSC	48051	55117
385	16	F	16	LSC	48051	55119
386	16	R	16	LSC	48051	68908
387	15	R	15	LSC	48052	73360
388	21	R	21	LSC	48053	48053
389	14	R	14	LSC/SSC	48054	122656
390	14	R	14	LSC	48060	55121
391	14	F	14	LSC	48060	68908
392	16	F	16	LSC/SSC	48064	121824
394	14	F	14	LSC	48984	61944
393	15	R	15	LSC	48984	48984
395	15	R	15	LSC	48985	61943
396	15	R	15	LSC	49198	55120
397	15	F	15	LSC	49198	73360
398	15	F	15	LSC	49199	74365
399	15	R	15	LSC	49200	49200
400	14	R	14	LSC	49201	74366
401	14	R	14	LSC/SSC	49205	119116
402	16	F	16	LSC	49326	49500
403	16	R	16	LSC	49327	49327
405	14	F	14	LSC	49328	72530
406	14	R	14	LSC	49328	72530
404	15	R	15	LSC	49328	49501
407	16	R	16	LSC/IR	49331	118185
408	14	R	14	LSC	49355	49355
409	16	F	16	LSC	49483	49504
410	15	R	15	LSC/SSC	49521	123503
411	19	F	19	LSC	49612	49633
412	14	F	14	LSC	49783	74019
413	15	R	15	LSC/IR	49784	117310
414	16	F	16	LSC	50493	64096
415	14	F	14	LSC	50642	77695
416	19	F	19	LSC/IR	51045	106790
417	14	F	14	LSC/SSC	51293	129970
418	15	R	15	LSC	51362	51362
419	23	R	23	LSC	51365	51365
421	15	F	15	LSC	51380	57576
420	16	R	16	LSC	51380	57574
422	21	R	21	LSC	51381	51381
423	15	F	15	LSC	51387	57574
424	15	F	15	LSC	51412	61020
425	14	R	14	LSC	51444	51444
426	14	F	14	LSC	51881	64950
427	14	R	14	LSC	53166	53166
428	20	R	20	LSC	53351	53351
429	16	R	16	LSC	53741	84857
430	15	F	15	LSC	54050	57604
431	14	R	14	LSC/SSC	54083	129212
432	16	F	16	LSC	54132	68605
433	14	F	14	LSC/SSC	54347	122830
434	15	R	15	LSC/IR	54468	115640
435	14	F	14	LSC	54472	57822
436	17	F	17	LSC/SSC	54512	121485
438	14	F	14	LSC	55117	68910
437	16	R	16	LSC	55117	55117
439	16	R	16	LSC	55119	68908
440	14	R	14	LSC	55120	74365
441	14	R	14	LSC	55272	68104
442	14	R	14	LSC/SSC	56764	131669
443	14	F	14	LSC/IR	57307	90784
444	16	R	16	LSC/IR	57359	111869
445	16	R	16	LSC	57575	57575
446	15	R	15	LSC	57594	57594
447	14	R	14	LSC	57764	57764
448	14	R	14	LSC/IR	57820	117312
449	14	F	14	LSC/IR	58043	111862
450	14	F	14	LSC	59098	86372
451	14	F	14	LSC/IR	59634	112072
452	15	R	15	LSC/IR	59751	97433
454	14	F	14	LSC	59752	60154
455	14	F	14	LSC	59752	72559
456	14	F	14	LSC/IR	59752	97432
457	14	F	14	LSC/SSC	59752	121698
453	15	R	15	LSC	59752	60150
458	14	F	14	LSC	59974	84778
460	14	F	14	LSC	60151	60157
464	14	R	14	LSC/IR	60151	97416
459	19	R	19	LSC	60151	60151
461	20	F	20	LSC	60151	72546
462	20	R	20	LSC	60151	72549
465	20	R	20	LSC/SSC	60151	121692
463	21	F	21	LSC	60151	72554
466	19	F	19	LSC	60152	72545
467	16	F	16	LSC/IR	60153	97431
468	18	F	18	LSC/SSC	60153	121691
470	14	F	14	LSC/IR	60154	97416
469	17	F	17	LSC	60154	72545
471	14	F	14	LSC/SSC	60159	129909
472	14	F	14	LSC	61542	74830
473	14	R	14	LSC	61816	74912
474	14	F	14	LSC	61829	77974
475	14	R	14	LSC/SSC	61831	122865
476	14	F	14	LSC	61924	65600
477	15	R	15	LSC	61947	61947
478	15	R	15	LSC	62355	62355
479	14	F	14	LSC/IR	62802	113786
480	14	R	14	LSC/IR	62803	99139
481	14	F	14	LSC	62923	71104
482	15	R	15	LSC	63105	63105
483	15	F	15	LSC	63930	64532
484	15	R	15	LSC	64054	69916
485	14	F	14	LSC/IR	64279	115211
486	15	R	15	LSC	64746	64746
487	14	F	14	LSC/IR	65418	92073
488	17	R	17	LSC/SSC	65454	128281
489	14	F	14	LSC/IR	65606	94590
490	14	R	14	LSC	66084	74992
491	16	F	16	LSC/SSC	66175	129882
492	14	F	14	LSC/SSC	67573	127719
494	14	F	14	LSC	67732	67736
493	17	R	17	LSC	67732	67732
495	15	R	15	LSC	67735	67735
496	14	F	14	LSC/SSC	67797	122069
497	14	R	14	LSC/IR	67836	113004
498	14	F	14	LSC	67869	74460
499	14	R	14	LSC	68105	74363
500	14	F	14	LSC/SSC	68105	129886
501	15	R	15	LSC/SSC	68194	130505
502	14	R	14	LSC/SSC	68308	129966
503	14	F	14	LSC	68909	74365
504	14	R	14	LSC/SSC	68913	121489
505	14	F	14	LSC/SSC	68913	121492
506	15	R	15	LSC	69421	80974
507	14	F	14	LSC/SSC	69627	124210
508	14	R	14	LSC	69628	69628
509	14	R	14	LSC	69827	71158
510	14	R	14	LSC/SSC	70006	125974
511	18	R	18	LSC	70576	71793
512	14	R	14	LSC/SSC	71089	119892
513	15	R	15	LSC/SSC	71686	121557
514	14	R	14	LSC	72208	82402
515	14	R	14	LSC/SSC	72232	122677
516	15	R	15	LSC	72314	72314
517	14	R	14	LSC	72513	72562
518	14	R	14	LSC	72530	72530
521	15	F	15	LSC/IR	72545	97432
522	22	R	22	LSC/SSC	72545	121691
523	22	F	22	LSC/SSC	72545	121692
520	27	F	27	LSC	72545	72547
519	29	R	29	LSC	72545	72545
524	14	R	14	LSC/IR	72546	97416
525	15	F	15	LSC/SSC	73327	124212
526	14	F	14	LSC	73361	74365
527	14	R	14	LSC/SSC	73364	121489
528	14	F	14	LSC/SSC	73364	121492
529	14	R	14	LSC	73586	73586
530	14	R	14	LSC	73772	81327
531	15	R	15	LSC	74055	81095
532	14	R	14	LSC/SSC	74060	122182
533	14	R	14	LSC	74157	77693
534	14	F	14	LSC	74157	77694
535	18	F	18	LSC/IR	74158	111206
536	14	F	14	LSC/SSC	74459	128080
537	18	F	18	LSC/SSC	75227	126685
538	14	F	14	LSC/IR	75283	106390
539	14	R	14	LSC/IR	77689	115949
540	17	R	17	LSC	77692	77692
541	14	F	14	LSC	77783	79437
542	14	F	14	LSC/SSC	78116	124296
543	14	F	14	LSC/IR	78342	116459
544	14	R	14	LSC/IR	78343	89718
545	14	F	14	LSC/IR	79187	92239
546	14	R	14	LSC	79398	79398
547	14	R	14	LSC/IR	79593	102686
548	14	F	14	LSC/SSC	80652	125064
549	14	R	14	LSC/SSC	80818	132571
550	15	F	15	LSC/IR	80820	115386
551	14	R	14	LSC/IR	80870	115811
552	14	F	14	LSC/IR	80953	92707
553	14	F	14	LSC/IR	81089	100264
554	17	F	17	LSC/IR	83290	98064
555	14	R	14	LSC/IR	83575	95023
556	14	R	14	LSC/SSC	84039	124217
557	16	F	16	LSC/IR	84563	101773
558	14	F	14	LSC/SSC	84564	129513
559	14	F	14	LSC/SSC	84724	130680
560	14	F	14	LSC/SSC	84735	122477
561	14	F	14	LSC	85394	87154
562	14	R	14	LSC/SSC	85545	122725
563	15	R	15	LSC	85546	85546
564	15	F	15	LSC/IR	86429	102681
565	19	R	19	LSC	86430	86430
566	14	R	14	LSC/IR	86435	102682
567	14	F	14	LSC/SSC	86550	119826
568	16	F	16	LSC/SSC	87230	121494
569	14	F	14	IR/SSC	87276	122273
570	16	R	16	IR	89004	89004
571	14	F	14	IR	89196	96314
572	15	F	15	IR	89400	89415
573	16	F	16	IR	89746	89761
574	14	F	14	IR	90038	97930
575	14	R	14	IR	90237	103556
576	14	F	14	IR	90245	105986
577	14	F	14	IR	91251	100315
578	14	F	14	IR/SSC	91676	128624
579	15	F	15	IR/SSC	92415	128187
580	14	F	14	IR/SSC	92495	121550
581	14	R	14	IR	93753	116463
582	15	R	15	IR	93847	103241
583	34	F	34	IR	94314	94338
584	15	R	15	IR	95024	95024
585	16	F	16	IR	95426	105856
586	14	R	14	IR/SSC	95707	121064
588	14	F	14	IR	97416	97432
590	14	F	14	IR/SSC	97416	121698
589	16	R	16	IR/SSC	97416	121689
591	17	F	17	IR/SSC	97416	121700
587	29	R	29	IR	97416	97416
592	19	R	19	IR/SSC	97428	121698
593	14	F	14	IR	97431	97433
595	15	F	15	IR/SSC	97431	121699
594	16	F	16	IR/SSC	97431	121693
596	14	F	14	IR/SSC	97433	121691
597	14	F	14	IR/SSC	97996	122555
598	15	F	15	IR	99757	113201
599	14	R	14	IR	100706	106900
600	14	F	14	IR/SSC	101774	129513
601	14	R	14	IR/SSC	102046	130549
602	14	R	14	IR/SSC	102104	121431
603	14	F	14	IR/SSC	102185	126034
604	16	F	16	IR	102390	118071
605	14	F	14	IR	104219	105673
606	14	F	14	IR	106415	108038
607	16	R	16	IR	106483	106483
608	14	R	14	IR	107160	107160
609	15	R	15	IR	109811	109811
610	14	F	14	IR	111201	115213
611	14	R	14	IR	111203	111203
612	14	R	14	IR	112075	112075
613	14	R	14	IR	112965	112965
614	14	R	14	IR	113573	113573
615	14	F	14	IR/SSC	113740	121577
616	14	F	14	IR/SSC	113921	124413
617	53	F	53	IR	114381	114387
618	14	R	14	IR	115214	115214
619	14	F	14	IR/SSC	115216	130019
620	16	R	16	IR	115220	115220
621	14	R	14	IR	115364	115364
622	14	R	14	IR	115390	115390
623	20	R	20	IR	115851	115851
624	14	F	14	IR/SSC	116008	119028
625	17	F	17	IR	116072	116084
626	14	R	14	IR	116480	116480
627	16	R	16	IR	116902	116902
628	14	R	14	IR	116950	117307
629	18	R	18	IR	116965	116965
630	15	R	15	IR	117254	117254
631	15	F	15	IR/SSC	117612	130678
632	14	F	14	IR/SSC	118013	122738
633	17	R	17	IR	118181	118181
634	17	R	17	IR	118605	118605
635	14	R	14	SSC	121132	121132
636	17	R	17	SSC	121489	121489
637	15	F	15	SSC	121540	121552
638	27	R	27	SSC	121689	121689
639	21	F	21	SSC	121691	121693
640	16	F	16	SSC	121707	128125
641	14	F	14	SSC	121825	122661
642	14	F	14	SSC	122273	126657
643	22	R	22	SSC	124419	124419
644	14	R	14	SSC	126608	126608
645	14	F	14	SSC	126650	128137
646	15	R	15	SSC	129414	129414
647	14	R	14	SSC	129964	129964
Lasia spinosa
1	14	F	14	LSC/IR	90	102773
2	17	R	17	LSC	117	9325
3	15	R	15	LSC/IR	119	106426
4	15	F	15	LSC	152	65085
5	16	F	16	LSC	194	9869
6	15	R	15	LSC	209	273
8	15	F	15	LSC	209	275
7	15	R	15	LSC/SSC	209	132381
11	14	F	14	LSC	210	7632
9	14	R	14	LSC	210	7637
12	14	F	14	LSC	210	10733
10	14	R	14	LSC	210	10738
13	15	R	15	LSC	229	318
14	16	R	16	LSC	230	29827
15	14	F	14	LSC/SSC	232	134190
17	14	F	14	LSC	233	29827
16	14	R	14	LSC/SSC	233	134190
18	14	R	14	LSC	234	32228
19	14	F	14	LSC	267	53456
20	17	F	17	LSC	267	275
21	18	R	18	LSC	267	53451
22	21	R	21	LSC	267	267
23	19	R	19	LSC	268	7632
25	19	F	19	LSC	268	7632
24	19	R	19	LSC	268	10733
26	19	F	19	LSC	268	10733
27	21	R	21	LSC	271	271
28	18	R	18	LSC	274	53452
29	16	R	16	LSC/SSC	275	132380
30	16	R	16	LSC	276	7635
31	16	R	16	LSC	276	10736
32	14	R	14	LSC	294	9711
33	16	R	16	LSC	304	304
34	18	R	18	LSC	308	84449
35	14	R	14	LSC	316	90798
36	15	F	15	LSC	320	29803
37	14	R	14	LSC	321	53422
38	14	F	14	LSC	338	393
39	14	F	14	LSC	363	380
40	14	R	14	LSC	381	76188
41	14	F	14	LSC	399	78180
42	16	F	16	LSC	436	449
43	14	F	14	LSC	466	32056
44	14	R	14	LSC	471	84556
45	16	R	16	LSC/SSC	472	123906
46	15	F	15	LSC/IR	601	116832
47	14	R	14	LSC	1098	1098
48	14	R	14	LSC/IR	1802	101120
49	14	R	14	LSC	1936	1936
50	14	F	14	LSC/IR	2046	120543
51	14	F	14	LSC/SSC	2221	127136
52	14	R	14	LSC	2222	71614
53	16	F	16	LSC	2223	20561
54	14	R	14	LSC	2786	55724
55	14	F	14	LSC/IR	2790	106370
56	14	F	14	LSC	2844	75790
57	14	F	14	LSC/IR	3268	94114
58	14	R	14	LSC	3386	66166
59	14	F	14	LSC	3457	77577
60	16	F	16	LSC/SSC	3459	137897
61	14	R	14	LSC	3460	3460
62	14	R	14	LSC/SSC	3460	137898
63	14	R	14	LSC/IR	3481	104106
64	14	F	14	LSC/IR	3598	97920
65	14	R	14	LSC	3693	34129
66	14	F	14	LSC	4020	49436
67	14	F	14	LSC/IR	4083	106811
68	14	R	14	LSC	4324	82128
69	14	F	14	LSC	4327	46013
70	14	R	14	LSC	4456	9390
71	14	F	14	LSC	4456	9396
72	14	R	14	LSC	4784	66416
73	14	R	14	LSC	4883	15291
74	14	F	14	LSC	4883	47456
75	14	R	14	LSC	4887	14152
76	14	F	14	LSC	4887	14382
77	15	F	15	LSC	4913	16096
78	14	R	14	LSC	5100	73601
79	15	F	15	LSC	5100	36460
80	15	R	15	LSC/SSC	5270	137131
81	14	F	14	LSC	5321	29991
82	14	R	14	LSC	5479	5479
83	15	F	15	LSC	5659	71612
84	16	F	16	LSC	5660	84414
85	18	F	18	LSC	5662	15237
86	15	F	15	LSC	5663	5664
87	16	R	16	LSC	5663	5663
88	16	R	16	LSC	5663	15238
89	14	F	14	LSC	5665	15238
90	16	F	16	LSC	5667	84526
92	14	F	14	LSC	5669	65272
91	14	R	14	LSC/IR	5669	123018
93	14	F	14	LSC/IR	5669	123022
94	14	F	14	LSC/SSC	5669	130398
95	16	R	16	LSC	5694	5694
96	14	F	14	LSC	5709	51964
97	16	R	16	LSC	5723	5723
98	15	F	15	LSC/SSC	5729	132223
99	17	F	17	LSC	5733	7935
100	15	R	15	LSC	5758	33843
101	16	R	16	LSC	5758	5758
102	14	R	14	LSC/SSC	5759	133415
104	14	F	14	LSC/SSC	5759	133415
103	14	R	14	LSC/SSC	5759	133439
105	14	F	14	LSC/SSC	5759	133439
106	16	F	16	LSC	5759	33843
107	14	F	14	LSC/SSC	5830	135976
108	16	R	16	LSC/IR	5836	116616
109	15	F	15	LSC	5837	39670
110	14	R	14	LSC	5838	75432
111	14	F	14	LSC	6021	53360
112	14	R	14	LSC	6023	6023
113	14	R	14	LSC	6024	18550
114	14	F	14	LSC	6326	88540
115	14	R	14	LSC/IR	6699	118051
116	14	R	14	LSC/IR	6712	115778
117	14	R	14	LSC	6830	6830
118	14	F	14	LSC	6832	16243
119	15	F	15	LSC/IR	6981	104553
120	14	R	14	LSC/IR	7211	123030
121	14	R	14	LSC/SSC	7217	126943
122	14	R	14	LSC/IR	7263	92668
123	14	R	14	LSC	7359	30516
124	14	F	14	LSC/IR	7444	105076
125	14	R	14	LSC	7448	8100
127	14	F	14	LSC	7449	15242
126	14	R	14	LSC	7449	84524
128	15	R	15	LSC	7449	7513
129	16	R	16	LSC	7449	87288
130	17	F	17	LSC	7449	84418
131	14	R	14	LSC	7450	24574
132	15	R	15	LSC	7450	46021
133	15	R	15	LSC	7450	74784
134	15	F	15	LSC/SSC	7450	133479
135	16	F	16	LSC	7450	24577
136	14	F	14	LSC	7451	77583
137	15	R	15	LSC	7451	90807
138	14	R	14	LSC	7452	36174
139	15	F	15	LSC	7452	33182
140	14	R	14	LSC	7512	91116
142	14	F	14	LSC	7513	24574
143	14	F	14	LSC	7513	46022
144	14	F	14	LSC	7513	74785
141	14	R	14	LSC/SSC	7513	133479
145	15	R	15	LSC	7513	84418
147	15	F	15	LSC	7513	87289
146	15	R	15	LSC	7513	87292
148	14	R	14	LSC	7514	15242
149	14	F	14	LSC	7514	84524
150	14	F	14	LSC/IR	7538	121660
151	20	F	20	LSC	7632	10733
152	21	R	21	LSC	7632	10731
153	14	F	14	LSC	7634	14417
154	17	R	17	LSC	7638	9902
155	19	F	19	LSC/SSC	7638	132363
156	15	R	15	LSC	7640	9896
157	15	F	15	LSC	7640	9900
158	14	F	14	LSC	7641	9895
160	15	F	15	LSC	7641	29826
159	15	R	15	LSC/SSC	7641	134190
161	14	R	14	LSC	7643	32228
162	18	R	18	LSC	7658	9712
163	15	R	15	LSC/SSC	7661	132375
164	14	F	14	LSC	7662	53519
165	14	F	14	LSC/SSC	7684	129114
166	14	R	14	LSC	7692	88666
167	14	R	14	LSC	7931	88430
168	17	R	17	LSC	7931	7931
169	14	F	14	LSC	7934	88430
170	16	R	16	LSC	7944	7944
171	15	R	15	LSC/IR	8070	98278
172	15	R	15	LSC	8111	8111
173	14	R	14	LSC/IR	8156	102940
174	15	F	15	LSC	8187	72791
175	14	F	14	LSC	8729	70081
176	14	F	14	LSC	8730	77580
177	16	R	16	LSC	8732	60907
178	15	R	15	LSC	8738	40699
179	14	F	14	LSC	8756	16273
180	14	F	14	LSC	8764	74083
181	25	F	25	LSC	9161	39388
182	18	R	18	LSC	9301	86933
184	14	F	14	LSC	9318	14343
183	14	R	14	LSC	9318	40115
185	14	F	14	LSC	9318	55353
186	15	F	15	LSC/IR	9325	106426
187	14	F	14	LSC	9329	86193
188	16	R	16	LSC/SSC	9360	127414
189	14	F	14	LSC	9364	33589
190	15	F	15	LSC	9364	53413
191	14	F	14	LSC	9367	50885
192	18	R	18	LSC/IR	9375	101471
193	14	R	14	LSC/SSC	9382	131167
194	14	F	14	LSC/SSC	9382	131169
195	17	R	17	LSC	9382	9382
196	16	F	16	LSC	9383	31985
197	14	R	14	LSC	9385	88616
198	24	R	24	LSC	9388	9388
199	15	F	15	LSC	9391	9751
200	14	R	14	LSC	9400	49063
201	14	R	14	LSC/IR	9401	101468
202	16	F	16	LSC	9402	9409
203	17	R	17	LSC	9402	9402
204	22	R	22	LSC	9403	9403
205	14	R	14	LSC	9407	82877
206	14	F	14	LSC	9407	82877
207	15	R	15	LSC	9410	9410
208	20	F	20	LSC	9419	9436
209	22	F	22	LSC	9483	9504
210	14	R	14	LSC	9516	49022
211	14	F	14	LSC	9516	49027
212	14	R	14	LSC	9533	49023
213	14	F	14	LSC	9533	49026
214	18	F	18	LSC	9548	9564
215	14	R	14	LSC	9552	51374
216	14	F	14	LSC/SSC	9554	131431
217	17	F	17	LSC	9570	51402
218	15	F	15	LSC	9571	33824
219	14	R	14	LSC/IR	9574	101689
220	14	R	14	LSC/SSC	9574	131091
221	17	F	17	LSC	9576	9590
222	14	R	14	LSC	9590	51332
223	15	F	15	LSC	9661	9770
224	14	F	14	LSC	9677	9691
225	17	R	17	LSC	9709	53519
226	18	F	18	LSC/SSC	9709	132372
227	14	F	14	LSC/IR	9718	101561
228	15	R	15	LSC	9720	65283
229	14	F	14	LSC	9735	18515
230	14	F	14	LSC	9738	40237
231	17	F	17	LSC	9746	9762
232	14	F	14	LSC	9759	33584
233	14	F	14	LSC	9759	40211
234	15	F	15	LSC	9767	51352
235	14	R	14	LSC	9768	10362
236	20	F	20	LSC	9786	10295
238	16	F	16	LSC	9799	65313
237	16	R	16	LSC	9799	82846
239	15	R	15	LSC	9800	53498
241	14	F	14	LSC	9801	40158
240	14	R	14	LSC	9801	62880
243	14	F	14	LSC/SSC	9818	132356
242	14	R	14	LSC/SSC	9818	132359
244	15	F	15	LSC	9818	14925
245	16	R	16	LSC	9818	29795
248	16	F	16	LSC	9818	53491
249	16	F	16	LSC	9818	53510
246	16	R	16	LSC	9818	78771
247	16	R	16	LSC/SSC	9818	132345
250	15	R	15	LSC	9819	40161
251	15	R	15	LSC	9819	53513
252	15	F	15	LSC/SSC	9819	132341
254	14	F	14	LSC	9820	40160
253	14	R	14	LSC	9820	53496
255	14	F	14	LSC	9820	65317
256	14	F	14	LSC	9828	9845
258	14	F	14	LSC	9835	16260
257	14	R	14	LSC/IR	9835	116580
259	14	R	14	LSC	9855	83107
260	14	R	14	LSC/IR	9864	101691
261	14	R	14	LSC/SSC	9895	134191
262	16	F	16	LSC	9895	9901
263	21	R	21	LSC	9895	9895
264	14	F	14	LSC/SSC	9896	134191
265	17	R	17	LSC	9900	9900
266	14	R	14	LSC/SSC	9901	134191
267	14	F	14	LSC/SSC	9902	134191
268	15	F	15	LSC	9904	10731
269	14	R	14	LSC	9905	10739
271	14	F	14	LSC	9906	53457
270	14	R	14	LSC/SSC	9906	132350
272	14	F	14	LSC	9907	51382
274	14	F	14	LSC	10112	51599
273	14	R	14	LSC	10112	51604
275	14	R	14	LSC/SSC	10138	130322
276	14	R	14	LSC/SSC	10155	127948
277	14	F	14	LSC	10158	51070
279	15	F	15	LSC	10158	51444
280	15	F	15	LSC	10158	60398
278	15	R	15	LSC	10158	60401
281	14	F	14	LSC	10159	10224
282	14	F	14	LSC	10159	35150
283	14	F	14	LSC	10159	51988
284	14	R	14	LSC/IR	10221	101440
285	21	F	21	LSC	10222	35148
286	15	R	15	LSC	10224	51989
288	15	F	15	LSC	10224	60399
287	15	R	15	LSC	10224	60400
289	14	F	14	LSC/IR	10226	101424
290	14	R	14	LSC	10227	63943
291	18	F	18	LSC	10229	41392
292	14	R	14	LSC	10244	77058
293	14	F	14	LSC/IR	10244	121703
294	15	R	15	LSC	10264	17432
295	15	R	15	LSC	10265	73158
296	14	F	14	LSC/IR	10267	120123
297	14	F	14	LSC	10322	33584
298	14	F	14	LSC	10322	40211
299	16	F	16	LSC	10322	40218
300	14	F	14	LSC	10334	40221
301	15	R	15	LSC	10350	75322
302	16	F	16	LSC	10353	75322
303	14	R	14	LSC	10359	51369
304	17	R	17	LSC	10359	51353
305	14	F	14	LSC	10396	62876
306	14	R	14	LSC	10422	35248
307	14	F	14	LSC	10570	88769
308	14	F	14	LSC	10676	33403
309	29	F	29	LSC	10676	10703
310	14	F	14	LSC	10703	33403
311	21	R	21	LSC	10732	10732
312	17	R	17	LSC	10733	53451
313	17	F	17	LSC	10735	53451
314	14	R	14	LSC	10736	14417
315	14	F	14	LSC	11125	86729
316	15	R	15	LSC	11156	11156
317	14	R	14	LSC	11283	39069
318	14	R	14	LSC	11507	39142
319	14	F	14	LSC/SSC	11509	137903
320	14	F	14	LSC	11698	54263
321	15	R	15	LSC/IR	11812	121764
322	14	F	14	LSC/SSC	11925	123897
323	14	R	14	LSC/SSC	12076	133587
324	14	R	14	LSC/SSC	12167	125445
325	14	F	14	LSC/IR	12687	122464
326	14	F	14	LSC	13063	52657
327	14	R	14	LSC	13162	85518
328	14	F	14	LSC/IR	13368	120728
329	14	R	14	LSC/IR	13607	119695
330	14	F	14	LSC	13611	52526
331	15	F	15	LSC	13612	60391
332	15	F	15	LSC	13613	39667
333	14	F	14	LSC/IR	14148	116304
334	14	R	14	LSC	14152	14382
335	18	R	18	LSC	14317	50819
336	21	R	21	LSC/SSC	14334	131369
337	14	R	14	LSC	14338	14338
338	14	F	14	LSC/SSC	14338	131372
339	14	F	14	LSC	14341	14669
340	15	F	15	LSC	14342	55352
341	16	R	16	LSC	14342	40114
342	14	R	14	LSC	14355	32131
343	16	F	16	LSC	14355	50830
344	14	R	14	LSC	14359	65186
345	14	F	14	LSC/SSC	14361	132621
346	15	F	15	LSC/SSC	14367	131649
347	14	F	14	LSC	14370	33802
348	14	F	14	LSC	14376	53406
349	14	R	14	LSC	14379	52391
350	14	F	14	LSC	14389	84532
351	14	R	14	LSC	14393	65191
352	14	R	14	LSC	14396	33436
353	14	R	14	LSC	14398	29831
354	14	R	14	LSC	14400	29801
355	14	F	14	LSC	14400	53506
356	14	F	14	LSC/SSC	14413	133485
357	14	R	14	LSC	14417	53452
358	15	F	15	LSC	14440	14454
359	14	R	14	LSC	14620	84429
360	15	R	15	LSC/SSC	14669	131368
361	16	R	16	LSC	14899	14899
362	14	R	14	LSC	14900	47452
363	14	F	14	LSC	14900	47452
364	14	F	14	LSC/SSC	14901	131766
365	14	F	14	LSC	14903	32225
366	18	F	18	LSC	14903	53523
367	19	F	19	LSC	14903	53485
368	17	F	17	LSC	14905	62569
370	15	F	15	LSC	14907	14923
369	15	R	15	LSC	14907	29798
371	14	R	14	LSC/SSC	14908	132348
372	18	R	18	LSC	14922	29796
373	18	F	18	LSC	14922	53507
374	14	F	14	LSC	14923	53527
375	14	F	14	LSC	14923	53545
376	17	F	17	LSC	14923	53489
378	15	F	15	LSC/SSC	14924	132355
377	15	R	15	LSC/SSC	14924	132359
379	16	R	16	LSC/SSC	14924	132346
380	15	R	15	LSC	14925	78772
381	14	R	14	LSC	14926	40162
382	14	R	14	LSC	14926	53514
383	14	F	14	LSC/SSC	14926	132341
384	14	F	14	LSC	14927	16287
385	14	F	14	LSC	14928	62578
386	14	F	14	LSC/IR	14928	101507
387	15	R	15	LSC/IR	14928	101501
388	15	R	15	LSC/IR	14931	101526
389	21	R	21	LSC	14937	14937
390	14	R	14	LSC	14938	80691
391	14	F	14	LSC	14943	80691
392	14	R	14	LSC	15234	28251
393	14	F	14	LSC	15237	84416
394	15	F	15	LSC	15238	15239
395	16	R	16	LSC	15238	15238
396	15	F	15	LSC	15241	84417
397	14	R	14	LSC	15242	84524
398	15	R	15	LSC	15244	73190
399	14	R	14	LSC/IR	15273	101736
400	15	F	15	LSC	15287	74757
401	17	F	17	LSC	15287	74775
402	14	F	14	LSC/IR	16007	119230
403	16	F	16	LSC	16239	75451
404	15	R	15	LSC	16243	16243
405	14	R	14	LSC/SSC	16247	126109
406	14	F	14	LSC/SSC	16247	126111
407	14	R	14	LSC/SSC	16250	125697
408	16	R	16	LSC/IR	16260	116578
409	14	R	14	LSC	16269	16269
410	14	F	14	LSC	16286	40159
411	14	F	14	LSC	16408	48651
412	17	R	17	LSC	16575	16575
413	14	F	14	LSC/IR	16578	91153
414	21	R	21	LSC	16596	65287
415	14	R	14	LSC	17354	55859
416	14	F	14	LSC	17432	73159
417	14	F	14	LSC/SSC	17433	137646
418	14	F	14	LSC	17541	84423
419	14	F	14	LSC	17541	87297
420	15	R	15	LSC	17552	74788
421	16	F	16	LSC	17552	46352
422	14	F	14	LSC	18348	77146
423	14	R	14	LSC	19719	29773
424	14	F	14	LSC	19976	52147
425	14	R	14	LSC/SSC	20558	127138
426	14	R	14	LSC	20559	77921
427	17	F	17	LSC	20721	47344
428	14	F	14	LSC	20885	33959
429	15	F	15	LSC	21023	29812
430	14	R	14	LSC	21198	80943
431	15	F	15	LSC	21610	80459
432	15	R	15	LSC	21637	21637
433	15	R	15	LSC	22497	63979
434	15	F	15	LSC/IR	22903	107895
435	15	R	15	LSC	23327	78010
436	15	R	15	LSC	23602	68346
437	15	F	15	LSC	24201	74794
438	14	F	14	LSC/IR	24294	116114
440	14	F	14	LSC	24574	74785
439	14	R	14	LSC	24574	84419
442	15	F	15	LSC	24574	46022
441	15	R	15	LSC/SSC	24574	133478
443	16	R	16	LSC	24576	46021
444	16	F	16	LSC/SSC	24576	133478
445	15	R	15	LSC	24577	74784
446	15	R	15	LSC	24577	87288
447	16	F	16	LSC	24577	87293
448	14	F	14	LSC	24578	77583
449	15	R	15	LSC	24578	90807
451	14	F	14	LSC	24579	33182
450	14	R	14	LSC	24579	36174
452	14	F	14	LSC	24648	71270
453	15	F	15	LSC	24949	78163
454	15	R	15	LSC	24954	73154
455	15	R	15	LSC	26404	26404
456	15	F	15	LSC	27154	58820
457	15	F	15	LSC/SSC	27498	132523
458	14	R	14	LSC	27781	60410
459	14	F	14	LSC	27790	89170
460	14	R	14	LSC/SSC	28139	127081
461	16	R	16	LSC	29587	35481
462	15	R	15	LSC	29665	29665
463	16	F	16	LSC	29681	82025
464	14	F	14	LSC	29684	47053
465	14	R	14	LSC	29689	35569
466	15	R	15	LSC	29689	29689
467	14	F	14	LSC	29690	35569
468	14	R	14	LSC	29704	65233
469	17	R	17	LSC	29712	29712
470	17	R	17	LSC/SSC	29720	133388
471	16	F	16	LSC/SSC	29721	131088
472	16	F	16	LSC/SSC	29725	131193
473	14	F	14	LSC/IR	29753	120994
474	15	R	15	LSC	29753	60393
475	14	F	14	LSC	29771	29784
476	14	R	14	LSC	29793	82827
478	15	F	15	LSC/IR	29793	101503
477	15	R	15	LSC/IR	29793	101505
479	20	R	20	LSC	29793	62571
482	14	F	14	LSC	29794	52337
480	14	R	14	LSC	29794	52338
483	14	F	14	LSC	29794	65319
481	14	R	14	LSC	29794	78767
484	14	F	14	LSC	29794	78768
485	16	R	16	LSC/SSC	29794	132341
486	18	F	18	LSC/SSC	29794	132344
487	19	R	19	LSC	29794	53489
488	14	R	14	LSC	29795	40160
489	15	F	15	LSC	29795	40161
490	15	F	15	LSC	29795	53513
491	21	R	21	LSC	29795	53505
492	15	F	15	LSC/SSC	29797	132359
493	14	R	14	LSC	29799	53527
494	14	R	14	LSC	29799	53545
495	14	F	14	LSC	29800	78800
496	14	F	14	LSC	29802	77966
497	18	R	18	LSC	29804	53418
498	14	F	14	LSC	29819	40214
500	15	F	15	LSC/SSC	29826	132366
499	15	R	15	LSC/SSC	29826	134190
501	14	F	14	LSC	29855	60509
502	14	R	14	LSC	29864	53476
503	14	R	14	LSC	29865	29865
504	19	F	19	LSC	29866	29882
506	14	F	14	LSC	29881	53475
505	14	R	14	LSC	29881	82868
507	14	R	14	LSC/IR	29937	106411
508	15	F	15	LSC	30118	53100
509	14	R	14	LSC/SSC	30299	131312
510	15	F	15	LSC	30370	54818
511	14	R	14	LSC/IR	30597	112910
512	14	R	14	LSC/SSC	30720	128825
513	15	F	15	LSC	30742	57159
514	14	F	14	LSC/IR	30953	104476
515	15	R	15	LSC	31378	41386
516	14	R	14	LSC/IR	31699	100441
517	14	R	14	LSC	31768	90827
518	14	R	14	LSC	31771	53383
519	14	F	14	LSC	31959	80463
520	14	R	14	LSC	31961	40142
521	14	F	14	LSC	31967	31980
522	14	R	14	LSC	31981	40194
523	14	F	14	LSC	31984	49064
524	15	R	15	LSC	31985	31985
526	14	F	14	LSC/SSC	31987	131167
525	14	R	14	LSC/SSC	31987	131169
527	18	F	18	LSC/SSC	31989	133374
528	27	R	27	LSC	32059	32059
529	17	R	17	LSC	32071	32071
530	14	R	14	LSC	32131	50830
531	14	F	14	LSC	32224	51309
532	15	F	15	LSC	32224	53484
533	15	F	15	LSC	32224	53522
534	14	F	14	LSC	32227	90796
535	14	R	14	LSC	32250	33848
536	15	F	15	LSC	32809	47305
537	17	R	17	LSC	32913	88263
538	14	R	14	LSC	33182	36174
540	14	F	14	LSC	33182	87295
539	14	R	14	LSC	33182	90807
541	15	R	15	LSC	33365	40330
542	14	R	14	LSC	33440	33440
543	16	R	16	LSC	33441	65234
544	16	F	16	LSC	33445	84507
545	19	F	19	LSC/SSC	33477	131064
546	14	F	14	LSC	33478	87373
547	17	R	17	LSC/SSC	33481	133396
548	18	R	18	LSC	33481	33481
549	18	F	18	LSC/SSC	33482	133396
550	15	R	15	LSC/SSC	33484	131068
551	17	F	17	LSC/SSC	33486	132637
552	14	R	14	LSC/SSC	33487	131085
553	14	F	14	LSC/IR	33489	122735
554	14	R	14	LSC	33491	85608
555	14	R	14	LSC	33571	65224
556	14	F	14	LSC	33575	56998
557	16	F	16	LSC	33582	40216
559	14	F	14	LSC/SSC	33599	131166
558	14	R	14	LSC/SSC	33599	131170
560	14	F	14	LSC	33634	74979
561	19	R	19	LSC/IR	33811	116639
562	21	R	21	LSC	33811	33811
563	14	F	14	LSC	33813	53591
564	20	F	20	LSC/IR	33813	116639
565	14	R	14	LSC	33816	53591
566	15	F	15	LSC	33826	33840
567	24	R	24	LSC/SSC	33833	133439
568	23	R	23	LSC/SSC	33834	133415
569	16	R	16	LSC	33838	81883
570	16	F	16	LSC/SSC	33841	133413
571	15	F	15	LSC/SSC	33842	133438
572	14	R	14	LSC	33843	33843
573	14	F	14	LSC	33846	53590
574	14	F	14	LSC/IR	33846	116638
575	14	R	14	LSC	33967	40167
576	14	R	14	LSC	33967	82885
577	14	F	14	LSC/IR	33996	119815
578	14	R	14	LSC	34590	34590
579	16	R	16	LSC	34590	55529
580	16	F	16	LSC	34590	55531
581	14	R	14	LSC/SSC	34804	135193
582	15	R	15	LSC	34810	53401
583	21	R	21	LSC	34841	34841
584	19	R	19	LSC	34864	34864
585	14	F	14	LSC	34872	40424
586	14	F	14	LSC/SSC	34880	131751
587	19	F	19	LSC/SSC	35097	127107
588	14	R	14	LSC	35106	77709
589	16	F	16	LSC/IR	35107	101671
590	14	R	14	LSC	35118	77707
591	19	R	19	LSC	35118	35118
592	14	R	14	LSC	35122	35122
593	15	F	15	LSC	35123	77707
594	16	R	16	LSC/IR	35125	116630
595	14	F	14	LSC/IR	35138	106253
596	16	F	16	LSC	35149	51987
597	15	R	15	LSC	35150	51989
599	15	F	15	LSC	35150	60399
598	15	R	15	LSC	35150	60400
600	14	R	14	LSC	35151	35151
601	14	F	14	LSC/IR	35152	101424
602	14	R	14	LSC	35153	63943
603	14	F	14	LSC	35155	41392
604	15	F	15	LSC	35223	51175
605	14	F	14	LSC	35250	35862
606	14	R	14	LSC/IR	35482	106981
607	14	F	14	LSC	35868	53189
608	15	F	15	LSC	35953	66655
609	14	R	14	LSC/IR	35954	118048
610	14	R	14	LSC	36166	87877
611	14	F	14	LSC	36167	84424
612	18	R	18	LSC	36167	36167
613	14	R	14	LSC/SSC	36170	131764
614	17	R	17	LSC	36175	36175
615	14	R	14	LSC	36181	50666
616	14	F	14	LSC	36314	47370
617	15	R	15	LSC	36459	73601
618	14	F	14	LSC	36523	78105
619	14	F	14	LSC	37918	85969
620	15	R	15	LSC/IR	38429	121804
621	14	R	14	LSC	39016	80830
622	14	F	14	LSC/IR	39140	91644
623	14	F	14	LSC	39143	53309
624	14	F	14	LSC	39218	56258
625	14	R	14	LSC	39271	46321
626	14	F	14	LSC	39282	73196
627	14	F	14	LSC/IR	39665	119812
628	15	R	15	LSC/IR	39670	116616
629	14	R	14	LSC	39671	75432
630	15	R	15	LSC	40113	40113
631	15	F	15	LSC	40132	40147
632	14	R	14	LSC	40143	50668
633	16	R	16	LSC	40156	62880
634	14	F	14	LSC/SSC	40157	133404
635	15	R	15	LSC	40158	82845
636	16	F	16	LSC	40158	65315
638	14	F	14	LSC	40160	53493
639	14	F	14	LSC	40160	62575
637	14	R	14	LSC	40160	78771
640	15	R	15	LSC	40160	40160
641	16	R	16	LSC	40160	53511
642	15	R	15	LSC/SSC	40161	132341
643	15	F	15	LSC/SSC	40161	132345
644	15	F	15	LSC	40178	78795
645	15	F	15	LSC	40178	78815
646	14	F	14	LSC	40184	53474
647	14	R	14	LSC	40185	40185
648	22	R	22	LSC	40188	40188
649	14	R	14	LSC/IR	40192	122739
650	14	F	14	LSC/IR	40192	122739
651	15	F	15	LSC	40210	40217
652	14	F	14	LSC	40215	73618
653	14	R	14	LSC	40236	65203
654	14	R	14	LSC	40247	84487
655	16	F	16	LSC	40270	78394
656	16	F	16	LSC	40289	78394
657	14	F	14	LSC/SSC	40294	131097
658	15	F	15	LSC	40312	87766
659	15	R	15	LSC/IR	40651	121704
660	16	R	16	LSC/SSC	40698	123903
661	14	F	14	LSC	40710	52522
662	21	F	21	LSC	40738	72934
663	16	R	16	LSC	40936	69557
664	14	R	14	LSC	41179	65008
665	14	R	14	LSC/SSC	41391	128682
666	14	F	14	LSC/SSC	41815	129622
667	14	R	14	LSC	42243	82479
668	14	R	14	LSC	42489	63655
669	14	F	14	LSC	42635	70776
670	14	F	14	LSC	42740	44964
671	14	F	14	LSC/SSC	43089	123267
672	14	R	14	LSC	43177	49072
673	14	F	14	LSC/IR	45308	107175
674	15	R	15	LSC	46020	77583
675	16	F	16	LSC	46020	74783
676	17	R	17	LSC/SSC	46020	133478
677	15	R	15	LSC	46021	84419
679	15	F	15	LSC	46021	87288
678	15	R	15	LSC	46021	87293
680	14	R	14	LSC/IR	46031	106389
681	14	F	14	LSC	46210	83872
682	16	F	16	LSC	46235	46250
683	15	R	15	LSC	46352	74788
684	14	R	14	LSC	46401	46401
685	14	R	14	LSC	46403	89245
686	14	F	14	LSC/IR	46781	106041
687	16	R	16	LSC	46824	46824
688	14	R	14	LSC/IR	47021	95172
689	14	F	14	LSC/SSC	47829	134804
690	14	F	14	LSC/IR	47878	95246
691	14	R	14	LSC	48414	66481
692	17	F	17	LSC	48417	89220
693	15	R	15	LSC	48488	48488
694	14	F	14	LSC	48717	73720
695	17	F	17	LSC/IR	48795	97665
696	15	F	15	LSC	48932	51528
697	22	F	22	LSC	48977	48996
698	17	R	17	LSC	48982	49003
699	19	R	19	LSC	49001	49001
700	15	R	15	LSC	49007	49007
701	14	F	14	LSC	49015	50876
702	15	F	15	LSC/IR	49016	101577
703	14	F	14	LSC	49018	49029
704	16	R	16	LSC	49018	49018
705	23	R	23	LSC	49020	49020
706	14	F	14	LSC/SSC	49021	123233
707	14	R	14	LSC/SSC	49028	123233
708	15	F	15	LSC	49030	77706
709	17	R	17	LSC	49057	49057
710	14	R	14	LSC	49061	51390
711	15	F	15	LSC	49061	51397
712	15	F	15	LSC	49061	88602
713	14	R	14	LSC	49203	49203
714	15	F	15	LSC/SSC	49278	133204
715	14	F	14	LSC/IR	49369	121606
716	14	F	14	LSC	49395	56992
717	15	F	15	LSC/IR	49718	115731
718	15	R	15	LSC	49883	49883
719	15	F	15	LSC/IR	50695	101715
720	16	R	16	LSC/SSC	50835	133357
721	15	R	15	LSC	50850	84442
722	15	R	15	LSC	50869	82829
724	18	F	18	LSC	50869	51391
725	18	F	18	LSC	50869	88596
723	18	R	18	LSC	50869	88597
726	17	R	17	LSC	50870	50870
727	14	F	14	LSC	50873	82829
728	15	R	15	LSC	50883	52400
730	15	F	15	LSC	51069	51443
729	15	R	15	LSC	51069	60402
731	14	F	14	LSC	51070	60398
732	14	F	14	LSC	51178	81468
733	16	R	16	LSC	51283	51376
734	15	F	15	LSC/SSC	51297	126908
735	19	R	19	LSC	51301	51301
736	20	F	20	LSC	51303	53478
737	14	F	14	LSC	51306	90801
738	15	F	15	LSC	51308	53521
739	18	F	18	LSC	51311	51327
741	14	F	14	LSC/IR	51334	101689
742	14	F	14	LSC/SSC	51334	131091
740	14	R	14	LSC/SSC	51334	133387
743	14	F	14	LSC	51343	73115
744	14	F	14	LSC/SSC	51372	133370
745	14	R	14	LSC	51383	78798
747	18	F	18	LSC	51385	82874
746	18	R	18	LSC	51385	82876
748	27	F	27	LSC	51388	88593
749	21	R	21	LSC	51390	51390
750	21	R	21	LSC	51390	88595
751	15	F	15	LSC	51395	82829
752	14	F	14	LSC/SSC	51406	131549
754	16	F	16	LSC	51412	57933
753	16	R	16	LSC	51412	57934
755	16	R	16	LSC	51443	60401
756	15	F	15	LSC	51444	60398
758	14	F	14	LSC	51445	51988
757	14	R	14	LSC	51445	51990
759	15	R	15	LSC/IR	51446	101422
760	15	R	15	LSC	51454	53580
761	15	F	15	LSC/IR	51461	116608
762	16	R	16	LSC	51470	53579
763	14	F	14	LSC	51587	84484
764	19	R	19	LSC	51599	51599
765	16	R	16	LSC	51988	51988
766	16	F	16	LSC	51988	60399
767	14	R	14	LSC/IR	51991	100436
768	15	F	15	LSC	51994	67395
769	14	F	14	LSC	52336	82826
770	17	R	17	LSC	52336	52336
771	14	R	14	LSC	52337	53494
776	14	F	14	LSC	52337	53495
772	14	R	14	LSC	52337	62576
773	14	R	14	LSC	52337	65318
774	14	R	14	LSC	52337	78767
775	14	R	14	LSC/SSC	52337	132343
777	14	F	14	LSC/SSC	52337	132344
779	15	F	15	LSC	52337	65319
780	15	F	15	LSC	52337	78768
778	15	R	15	LSC/IR	52337	101504
781	15	F	15	LSC/IR	52337	101504
782	15	R	15	LSC/IR	52387	107332
783	15	R	15	LSC	52413	64757
784	15	F	15	LSC	52594	54590
785	15	F	15	LSC	52822	52836
786	19	F	19	LSC/IR	53057	111070
787	14	R	14	LSC/SSC	53130	124936
788	15	F	15	LSC	53401	84436
789	14	R	14	LSC/SSC	53417	131222
790	15	R	15	LSC	53431	53431
791	14	R	14	LSC/SSC	53434	127414
792	14	F	14	LSC/IR	53438	122777
793	14	R	14	LSC/SSC	53440	131222
794	16	F	16	LSC/SSC	53453	132380
795	15	R	15	LSC	53455	53455
796	16	F	16	LSC	53459	53528
797	17	F	17	LSC	53459	53546
798	15	R	15	LSC	53464	82869
799	21	R	21	LSC	53467	53467
800	14	F	14	LSC	53481	90801
801	20	F	20	LSC	53483	53521
802	16	F	16	LSC	53487	53543
803	21	F	21	LSC	53487	62569
804	20	R	20	LSC/SSC	53490	132342
805	18	F	18	LSC/SSC	53492	132341
806	14	R	14	LSC/IR	53494	101504
807	14	F	14	LSC/IR	53494	101505
808	15	R	15	LSC	53494	78767
809	16	F	16	LSC	53494	78769
810	19	R	19	LSC	53494	65314
811	14	R	14	LSC/IR	53495	101505
812	14	R	14	LSC	53496	53512
813	14	F	14	LSC	53496	53513
814	16	F	16	LSC	53497	82845
815	14	F	14	LSC	53498	62880
816	14	R	14	LSC	53505	77966
817	14	R	14	LSC	53507	78800
818	14	F	14	LSC	53508	53527
819	14	F	14	LSC	53508	53545
820	18	F	18	LSC	53508	62571
822	15	F	15	LSC/SSC	53509	132355
821	15	R	15	LSC/SSC	53509	132359
823	17	R	17	LSC/SSC	53509	132345
824	15	F	15	LSC/SSC	53513	132345
825	19	F	19	LSC	53525	53543
826	16	F	16	LSC/SSC	53540	133483
827	16	F	16	LSC	53543	62569
828	14	F	14	LSC/SSC	53571	126226
829	14	R	14	LSC	53582	53582
830	16	F	16	LSC/IR	53589	116637
831	14	R	14	LSC	53606	53606
832	14	F	14	LSC	54042	68078
833	15	F	15	LSC	55465	59600
834	17	F	17	LSC/SSC	55500	128701
835	20	R	20	LSC	55528	55528
836	15	F	15	LSC	55914	77155
837	14	R	14	LSC/SSC	56116	134522
838	22	F	22	LSC	56497	56544
839	14	R	14	LSC/SSC	56604	136037
840	14	F	14	LSC/SSC	56646	132303
841	14	R	14	LSC/SSC	56993	133434
842	14	R	14	LSC	57026	75446
843	15	R	15	LSC	57134	84861
844	15	F	15	LSC	57156	73159
845	14	R	14	LSC	57771	73168
846	15	R	15	LSC/SSC	57933	131185
847	17	R	17	LSC	57933	57933
848	17	R	17	LSC	57933	88608
849	17	F	17	LSC	57933	88608
850	15	F	15	LSC/SSC	57935	131185
851	14	F	14	LSC	57939	88635
852	15	R	15	LSC	59017	77928
853	14	R	14	LSC/IR	60144	108604
854	17	F	17	LSC	60349	68081
855	14	R	14	LSC/SSC	60377	123630
856	19	R	19	LSC	60385	60385
857	14	R	14	LSC/SSC	60386	137641
858	16	F	16	LSC	60386	60387
859	14	F	14	LSC/SSC	60387	137641
860	14	F	14	LSC/SSC	60388	137641
861	14	F	14	LSC/SSC	60389	137641
862	14	F	14	LSC/IR	60394	120125
863	14	F	14	LSC	60395	84557
864	18	R	18	LSC	60398	60398
865	14	R	14	LSC/IR	60450	96504
866	14	F	14	LSC	60464	60487
867	14	R	14	LSC	60692	60692
868	14	R	14	LSC/IR	60730	116940
870	15	F	15	LSC/SSC	62572	132355
869	15	R	15	LSC/SSC	62572	132359
871	18	R	18	LSC/SSC	62572	132344
872	17	R	17	LSC	62573	78770
873	16	F	16	LSC/SSC	62574	132341
874	14	R	14	LSC	62576	65319
875	14	F	14	LSC	62576	78769
876	16	R	16	LSC/IR	62576	101502
877	19	F	19	LSC/IR	62576	101505
878	14	F	14	LSC/IR	62581	101532
879	14	R	14	LSC	62880	65315
880	14	F	14	LSC	62880	82846
881	14	R	14	LSC/SSC	62881	133404
882	14	R	14	LSC	62993	62993
883	14	F	14	LSC/IR	62993	118047
884	15	R	15	LSC/IR	62993	118046
885	14	R	14	LSC	62996	84520
886	14	R	14	LSC	63687	63687
887	14	F	14	LSC	64417	75149
888	15	R	15	LSC	65015	91110
889	14	R	14	LSC	65115	82994
890	14	R	14	LSC	65156	65186
891	27	F	27	LSC	65157	65171
892	39	R	39	LSC	65157	65157
893	15	F	15	LSC	65158	84467
894	17	F	17	LSC/SSC	65158	132621
895	17	R	17	LSC/SSC	65164	132621
896	17	F	17	LSC/SSC	65172	132621
897	14	R	14	LSC/SSC	65187	133360
898	14	F	14	LSC	65201	65298
899	14	R	14	LSC	65202	65202
900	15	F	15	LSC	65212	65227
901	14	F	14	LSC	65219	84481
902	15	R	15	LSC/IR	65225	122773
903	16	R	16	LSC	65266	84528
904	20	F	20	LSC/IR	65266	123016
905	17	R	17	LSC/SSC	65268	130395
906	18	R	18	LSC	65268	65268
907	17	F	17	LSC/SSC	65269	130395
908	14	F	14	LSC	65272	84528
909	30	R	30	LSC	65300	82845
911	16	F	16	LSC/SSC	65317	132342
910	16	R	16	LSC/SSC	65317	132343
912	17	R	17	LSC	65317	78768
913	14	R	14	LSC/IR	65318	101504
914	15	R	15	LSC	65318	65318
915	16	F	16	LSC	65318	78767
916	15	F	15	LSC/IR	65319	101504
917	14	F	14	LSC	65320	78767
918	14	F	14	LSC/SSC	65320	132343
919	14	F	14	LSC/IR	66768	105134
920	14	F	14	LSC	66773	90813
921	18	R	18	LSC/SSC	66874	131386
922	15	F	15	LSC/IR	67862	106978
923	15	R	15	LSC	67874	67874
924	15	F	15	LSC	68225	68239
925	15	R	15	LSC/IR	68432	93957
926	14	F	14	LSC/IR	68574	96057
927	14	R	14	LSC/SSC	68968	126924
928	14	F	14	LSC/IR	69383	95247
929	20	F	20	LSC/SSC	70027	131709
930	14	F	14	LSC	70081	84413
931	14	F	14	LSC	70254	84521
932	16	F	16	LSC/SSC	70255	126534
933	14	R	14	LSC/IR	70384	98725
934	14	F	14	LSC	70528	79613
935	14	R	14	LSC/SSC	70674	134113
936	14	F	14	LSC	70690	89589
937	14	F	14	LSC/IR	70761	106343
938	14	F	14	LSC/IR	71455	97235
939	14	F	14	LSC	71612	77579
940	15	R	15	LSC	71614	74786
941	16	R	16	LSC	71615	82887
942	14	R	14	LSC	71616	84523
943	14	F	14	LSC/SSC	71617	131354
944	14	R	14	LSC	71693	83102
945	14	F	14	LSC	71776	73924
946	14	F	14	LSC/IR	72552	103023
947	14	F	14	LSC	72768	89833
948	17	R	17	LSC	72828	72828
949	14	R	14	LSC	73193	77581
950	14	R	14	LSC/IR	73193	105137
951	15	F	15	LSC	73560	86720
952	15	R	15	LSC	73721	88578
953	15	F	15	LSC/SSC	73721	133455
954	14	R	14	LSC	73722	88656
955	14	F	14	LSC/IR	73848	106567
956	14	F	14	LSC/IR	74645	122432
957	20	F	20	LSC	74752	74770
958	16	R	16	LSC	74782	77583
959	16	R	16	LSC/SSC	74783	133479
960	14	F	14	LSC	74784	90808
961	14	F	14	LSC	74786	82889
962	15	F	15	LSC/SSC	74979	127032
964	14	F	14	LSC/IR	75320	101484
963	14	R	14	LSC/IR	75320	101486
965	15	F	15	LSC/SSC	75322	133380
966	14	F	14	LSC	75375	84424
967	14	F	14	LSC/IR	75432	116616
968	14	F	14	LSC/SSC	75451	123215
969	14	F	14	LSC/IR	76234	101459
970	15	R	15	LSC/IR	77058	121702
971	14	R	14	LSC	77110	77110
972	14	F	14	LSC	77152	84527
973	15	R	15	LSC/SSC	77153	130393
974	15	F	15	LSC/IR	77157	116309
975	14	R	14	LSC	77298	85051
976	14	F	14	LSC/IR	77581	105137
977	14	R	14	LSC	77583	87288
979	14	F	14	LSC	77583	87294
978	14	R	14	LSC	77583	90808
980	15	F	15	LSC/SSC	77583	133480
981	14	F	14	LSC/IR	77714	121659
982	14	F	14	LSC/IR	77718	121828
983	15	F	15	LSC/SSC	77718	137649
984	14	R	14	LSC	77726	77726
985	19	F	19	LSC	78736	78755
986	14	R	14	LSC/IR	78767	101504
988	15	F	15	LSC	78767	78769
987	15	R	15	LSC/SSC	78767	132343
989	15	F	15	LSC/SSC	78767	132343
990	17	R	17	LSC	78767	78767
991	17	R	17	LSC/SSC	78769	132341
992	18	F	18	LSC/SSC	78769	132343
993	14	F	14	LSC/IR	78770	101504
994	20	F	20	LSC	78791	78811
995	14	F	14	LSC/IR	78867	110670
996	14	F	14	LSC/IR	80634	114537
997	14	F	14	LSC/IR	80691	101438
998	18	R	18	LSC/IR	81254	120427
999	14	F	14	LSC	81339	83071
1000	14	F	14	LSC/IR	81882	101675
1001	16	F	16	LSC/SSC	81883	133418
1002	16	F	16	LSC/SSC	81883	133442
1003	15	R	15	LSC/SSC	81884	133384
1004	14	R	14	LSC/IR	81895	121820
1005	17	F	17	LSC	82822	82840
1006	14	R	14	LSC/IR	82827	101503
1007	14	F	14	LSC/IR	82827	101506
1008	15	F	15	LSC	82829	88600
1009	14	R	14	LSC	82862	82862
1010	22	R	22	LSC	82873	82873
1011	15	R	15	LSC/IR	82875	122764
1012	15	R	15	LSC	82876	88593
1013	15	F	15	LSC	82877	88593
1014	15	F	15	LSC/IR	82878	122764
1015	15	R	15	LSC/SSC	82886	131354
1016	14	F	14	LSC	82888	84523
1017	14	R	14	LSC/SSC	82931	131311
1018	15	F	15	LSC/IR	83029	91635
1019	15	R	15	LSC/SSC	83925	127741
1020	14	F	14	LSC/SSC	84284	129442
1021	14	R	14	LSC	84418	84524
1022	16	R	16	LSC	84418	87288
1023	19	F	19	LSC	84418	87292
1024	15	F	15	LSC/SSC	84419	133479
1025	17	R	17	LSC	84420	90805
1026	17	F	17	LSC	84436	84456
1027	15	R	15	LSC	84439	84439
1028	14	R	14	LSC/SSC	84465	132621
1029	18	R	18	LSC	84480	84480
1030	18	R	18	LSC/SSC	84493	131359
1031	15	F	15	LSC/SSC	84501	133354
1032	14	R	14	LSC/IR	84522	105139
1033	14	F	14	LSC/SSC	84522	131350
1034	14	R	14	LSC	84525	84525
1035	14	F	14	LSC/SSC	84528	130398
1036	15	F	15	LSC/IR	84528	123022
1037	17	R	17	LSC/IR	84528	123015
1038	14	R	14	LSC/IR	84557	120993
1039	14	F	14	LSC/SSC	85643	125593
1040	15	F	15	LSC	85892	90545
1041	14	F	14	LSC/IR	86211	94608
1042	14	F	14	LSC/IR	86504	116578
1043	15	F	15	LSC/IR	87056	102388
1044	14	F	14	LSC	87288	90808
1045	15	R	15	LSC/SSC	87288	133479
1046	20	R	20	LSC	87288	87288
1047	15	F	15	LSC/SSC	87293	133479
1048	17	R	17	LSC	87294	90805
1049	14	R	14	LSC	87298	87876
1050	16	F	16	LSC	87833	87849
1051	16	R	16	LSC	88176	88176
1052	16	F	16	LSC	88559	88572
1053	15	F	15	LSC	88577	88655
1054	15	F	15	LSC/IR	88590	101466
1055	14	R	14	LSC	88593	88593
1056	21	R	21	LSC	88595	88595
1057	21	R	21	LSC	88606	88606
1058	14	F	14	LSC/SSC	88614	133372
1059	14	R	14	LSC/SSC	88616	131167
1060	14	F	14	LSC/SSC	88616	131169
1061	15	F	15	LSC/SSC	88631	133368
1062	15	R	15	LSC/SSC	88655	133456
1063	14	R	14	LSC/IR	88678	115887
1064	16	R	16	LSC/SSC	88788	125722
1065	15	F	15	LSC/SSC	88789	125719
1066	14	F	14	LSC/IR	90101	94592
1067	14	R	14	LSC/SSC	90796	132369
1068	14	R	14	LSC/SSC	90826	131769
1069	14	F	14	LSC/SSC	90826	131770
1070	14	F	14	LSC/IR	90834	115888
1071	14	F	14	LSC/IR	90840	101662
1072	14	R	14	LSC/IR	91112	104416
1073	16	R	16	IR	92892	92892
1074	14	F	14	IR	93085	100323
1075	14	F	14	IR	94001	102254
1076	15	R	15	IR	94200	107864
1077	16	F	16	IR	94866	119909
1078	14	F	14	IR/SSC	95636	133904
1079	14	F	14	IR/SSC	95645	128666
1080	15	R	15	IR	97885	107560
1081	16	F	16	IR	97913	118644
1082	14	R	14	IR/SSC	97961	126552
1083	14	R	14	IR	98197	106615
1084	19	F	19	IR	98356	98374
1085	14	R	14	IR	99000	107656
1086	15	R	15	IR	99035	99035
1087	14	F	14	IR/SSC	99205	136965
1088	16	F	16	IR	99437	110148
1089	14	R	14	IR/SSC	99491	126173
1090	15	R	15	IR	100877	100877
1091	22	R	22	IR	101447	101447
1092	15	F	15	IR/SSC	101456	132223
1093	21	R	21	IR	101490	101698
1094	20	F	20	IR	101491	101696
1095	19	R	19	IR	101502	101502
1096	14	R	14	IR/SSC	101504	132343
1097	14	F	14	IR/SSC	101504	132344
1098	14	F	14	IR	101510	101532
1099	17	R	17	IR	101542	101542
1100	14	F	14	IR/SSC	101599	133366
1101	15	F	15	IR	101604	101644
1102	31	F	31	IR	101618	101643
1103	21	R	21	IR	101622	101622
1104	19	R	19	IR	101654	101654
1105	18	F	18	IR	101669	116631
1106	15	R	15	IR/SSC	101677	131546
1107	15	R	15	IR/SSC	101680	131200
1108	22	F	22	IR/SSC	101682	131084
1109	14	R	14	IR/SSC	101683	132638
1110	14	R	14	IR/SSC	101690	131548
1111	14	R	14	IR/SSC	101691	133411
1112	22	R	22	IR	101696	101696
1113	15	R	15	IR	101705	101705
1114	14	R	14	IR/SSC	101742	125679
1115	21	R	21	IR	101751	101751
1116	14	F	14	IR/SSC	101817	134116
1117	14	F	14	IR/SSC	103530	137029
1118	14	R	14	IR	104557	116742
1119	14	R	14	IR	104960	111180
1120	14	R	14	IR/SSC	105139	131350
1121	15	R	15	IR	105286	105286
1122	14	R	14	IR/SSC	105711	129216
1123	15	F	15	IR/SSC	106019	134779
1124	14	F	14	IR/SSC	106044	134804
1125	15	R	15	IR	106200	123069
1126	15	R	15	IR	106418	106418
1127	16	F	16	IR/SSC	107592	127367
1128	19	F	19	IR	110398	111488
1129	14	F	14	IR	110695	112318
1130	14	R	14	IR	110764	110764
1131	16	R	16	IR	111439	111439
1132	17	R	17	IR	113327	113327
1133	15	R	15	IR	114090	114090
1134	15	F	15	IR/SSC	115471	126673
1135	15	R	15	IR	116562	116661
1136	14	R	14	IR	116613	118739
1137	15	R	15	IR	117717	117717
1138	14	F	14	IR	117774	119907
1139	15	R	15	IR	117873	117873
1140	14	F	14	IR/SSC	118044	126532
1141	14	R	14	IR	118047	118047
1142	14	R	14	IR	118641	121768
1143	14	F	14	IR	118643	121825
1144	25	F	25	IR	118922	118934
1145	16	F	16	IR	118949	118967
1146	15	F	15	IR/SSC	118975	127348
1147	32	F	32	IR	118980	118995
1148	14	F	14	IR/SSC	119690	126671
1149	16	R	16	IR	119697	119697
1150	14	R	14	IR/SSC	119813	127087
1151	14	F	14	IR/SSC	119813	127088
1152	14	R	14	IR	120125	120994
1153	14	F	14	IR/SSC	120553	137650
1154	14	F	14	IR/SSC	120600	131699
1155	14	R	14	IR/SSC	121324	127942
1156	16	F	16	IR/SSC	121633	133537
1157	14	F	14	IR/SSC	122075	135911
1158	27	F	27	IR	122647	122661
1159	14	F	14	IR/SSC	122721	131504
1160	19	F	19	IR	122721	122740
1161	17	F	17	IR/SSC	122735	132640
1162	14	F	14	IR/SSC	122736	132631
1163	14	R	14	IR	122739	122739
1164	14	F	14	IR/SSC	122740	131504
1165	14	R	14	IR/SSC	122763	131503
1166	14	F	14	IR/SSC	122763	132644
1167	19	R	19	IR/SSC	122767	131479
1168	14	F	14	IR/SSC	122771	135193
1169	20	R	20	IR	123017	123017
1170	17	R	17	IR/SSC	123018	130395
1171	17	F	17	IR/SSC	123019	130395
1172	16	R	16	SSC	123216	123216
1173	14	R	14	SSC	124809	135368
1174	14	F	14	SSC	124893	129227
1175	18	R	18	SSC	125457	125457
1176	15	R	15	SSC	125695	125695
1177	18	R	18	SSC	125719	125719
1178	18	R	18	SSC	126108	126108
1179	15	R	15	SSC	126384	126384
1180	14	F	14	SSC	127058	132624
1181	17	R	17	SSC	127086	127086
1182	18	R	18	SSC	127110	131175
1183	14	F	14	SSC	127809	135030
1184	16	R	16	SSC	130395	130395
1185	14	F	14	SSC	130963	132222
1186	15	R	15	SSC	131068	133398
1187	14	F	14	SSC	131069	133396
1188	14	R	14	SSC	131085	132638
1189	17	R	17	SSC	131088	133387
1190	15	R	15	SSC	131092	131547
1191	24	R	24	SSC	131163	131163
1192	14	R	14	SSC	131196	131276
1193	15	F	15	SSC	131240	131255
1194	16	R	16	SSC	131351	131351
1195	14	R	14	SSC	131372	131372
1196	14	R	14	SSC	131480	135193
1197	15	R	15	SSC	131502	132644
1198	14	R	14	SSC	131602	135195
1199	21	F	21	SSC	131717	131738
1200	19	R	19	SSC	131767	131767
1201	19	R	19	SSC	132341	132341
1202	23	R	23	SSC	132347	132347
1203	14	F	14	SSC	132351	132382
1204	14	R	14	SSC	132352	132382
1205	23	R	23	SSC	132353	132353
1206	15	R	15	SSC	132366	134190
1207	15	R	15	SSC	132428	132428
1208	14	F	14	SSC	132440	132454
1209	17	R	17	SSC	133382	133419
1210	17	R	17	SSC	133382	133443
1211	14	R	14	SSC	133393	133393
1212	17	R	17	SSC	133413	133438
1213	18	R	18	SSC	133413	133413
1214	16	R	16	SSC	133438	133438
1215	15	R	15	SSC	134705	134705
1216	14	R	14	SSC	137641	137641
Zamioculcas zamiifolia
1	16	F	16	LSC	113	39729
2	14	F	14	LSC	136	64590
3	14	R	14	LSC/SSC	139	134981
4	14	R	14	LSC/SSC	139	135002
5	15	R	15	LSC	140	88507
6	16	R	16	LSC	160	88613
7	14	R	14	LSC/IR	167	101829
8	14	R	14	LSC	181	45032
9	16	F	16	LSC	188	220
10	14	R	14	LSC	190	64525
11	15	F	15	LSC	196	77152
12	14	F	14	LSC	206	88715
13	15	F	15	LSC	208	91014
14	14	R	14	LSC/IR	211	102132
15	14	F	14	LSC	217	88715
16	14	F	14	LSC	219	91014
18	14	F	14	LSC	223	50019
17	14	R	14	LSC	223	50970
21	14	F	14	LSC	225	9713
22	14	F	14	LSC/SSC	225	129788
20	15	R	15	LSC/SSC	225	135023
19	16	R	16	LSC/SSC	225	134950
23	14	R	14	LSC	227	50982
24	14	F	14	LSC	227	51019
25	14	F	14	LSC	267	279
26	15	F	15	LSC	291	9612
27	14	R	14	LSC	295	64527
28	15	F	15	LSC/SSC	295	129743
29	16	F	16	LSC/SSC	295	134986
30	16	F	16	LSC/SSC	295	135007
32	14	R	14	LSC	299	9709
31	16	R	16	LSC/SSC	299	129768
33	14	F	14	LSC/SSC	302	136430
34	14	F	14	LSC/SSC	313	127420
35	14	R	14	LSC	318	18098
36	14	F	14	LSC/IR	318	105434
37	15	F	15	LSC	323	81918
38	14	R	14	LSC	324	18103
39	14	R	14	LSC	324	69969
40	14	R	14	LSC	937	937
41	14	R	14	LSC/IR	1641	101382
42	17	R	17	LSC	1733	1733
43	14	F	14	LSC	1769	84515
44	15	F	15	LSC	2060	21142
45	14	R	14	LSC	2120	18068
46	16	R	16	LSC	2900	72020
47	14	F	14	LSC/IR	3107	94322
48	14	F	14	LSC	3296	77623
49	14	R	14	LSC	3299	3299
50	14	F	14	LSC/IR	3437	98173
51	15	R	15	LSC	3992	33055
52	14	R	14	LSC	4168	82083
53	15	R	15	LSC	4288	35496
54	15	F	15	LSC/SSC	4300	128053
55	14	F	14	LSC/SSC	4326	137018
56	14	F	14	LSC	4548	34163
57	14	F	14	LSC/SSC	4577	124694
58	14	R	14	LSC/SSC	4608	132204
59	15	R	15	LSC/SSC	4639	135325
60	14	F	14	LSC	4640	46027
61	14	F	14	LSC	4641	7549
62	15	F	15	LSC	4643	7563
63	15	F	15	LSC	4643	7582
64	15	R	15	LSC/SSC	4732	131403
65	16	R	16	LSC	4733	88542
66	16	F	16	LSC	4734	30409
67	14	R	14	LSC	4736	10300
68	14	R	14	LSC	4736	52880
70	14	F	14	LSC	4736	87169
69	14	R	14	LSC/SSC	4736	119751
71	14	R	14	LSC/SSC	4738	134816
72	14	F	14	LSC/SSC	4738	134816
73	15	R	15	LSC	4739	12682
74	14	F	14	LSC	4741	18097
75	15	R	15	LSC	4922	75460
76	14	F	14	LSC	4923	34742
77	14	R	14	LSC/SSC	4976	125197
78	17	R	17	LSC	4998	76627
79	14	F	14	LSC	5241	30469
80	15	F	15	LSC/IR	5356	107456
81	14	R	14	LSC	5399	5399
83	15	F	15	LSC	5553	39825
82	14	R	14	LSC/SSC	5553	134374
86	14	F	14	LSC	5554	45527
85	15	F	15	LSC	5554	15316
84	16	R	16	LSC	5554	80437
87	14	R	14	LSC	5555	5555
88	14	R	14	LSC	5555	15317
89	14	F	14	LSC/SSC	5555	126917
90	14	F	14	LSC	5557	69975
91	14	R	14	LSC/SSC	5559	123114
92	16	R	16	LSC	5580	88887
93	14	R	14	LSC	5582	88802
94	21	R	21	LSC	5602	5602
95	15	R	15	LSC	5605	53080
96	15	F	15	LSC	5605	53080
97	14	R	14	LSC	5635	8180
98	14	R	14	LSC/IR	5662	117603
99	15	R	15	LSC	5679	51531
100	15	F	15	LSC	5679	51534
101	16	F	16	LSC/IR	5679	117631
102	14	F	14	LSC/SSC	5679	135075
103	15	R	15	LSC	5680	71588
105	14	R	14	LSC	5681	57409
104	15	R	15	LSC	5681	50250
106	14	R	14	LSC	5687	56664
107	14	R	14	LSC/IR	5687	116891
108	14	R	14	LSC	5698	5698
109	14	F	14	LSC	5699	50273
110	15	R	15	LSC	5712	19079
111	14	R	14	LSC	5715	5715
112	14	F	14	LSC	5716	50273
113	14	R	14	LSC/IR	5774	101818
114	16	F	16	LSC/SSC	5975	128146
115	17	R	17	LSC	6259	6259
116	14	R	14	LSC/SSC	6884	120134
118	14	F	14	LSC	6910	48230
119	14	F	14	LSC	6910	56649
117	16	F	16	LSC	6910	47966
123	14	F	14	LSC	6911	35677
124	14	F	14	LSC	6911	40902
122	14	R	14	LSC	6911	40903
120	15	R	15	LSC	6911	16507
121	15	R	15	LSC	6911	33592
125	14	R	14	LSC	6912	6912
129	14	F	14	LSC	6912	16507
130	14	F	14	LSC	6912	33591
126	14	R	14	LSC	6912	47970
127	14	R	14	LSC	6912	48754
132	14	F	14	LSC	6912	59857
128	14	R	14	LSC	6912	59858
131	19	F	19	LSC	6912	48755
[truncated: 2,501 more rows]
